# Supplementary material for: Identification and Characterization of Three New Antimicrobial Peptides from the Marine Mollusk Nerita versicolor (Gmelin, 1791)
Source: Int J Mol Sci. 2023 Feb 14;24(4):3852. doi: 10.3390/ijms24043852 (PMC9968088; doi:10.3390/ijms24043852)
Supplement: Supplementary file 1 [file ijms-24-03852-s001.zip]

Archive with 4 entries (4 files):
- Figure S1.pptx
- Supl. Analytical data Nv-p1 to Nv-p3.pdf
- Supplementary Inform. 1.xlsx
- Supplementary Inform. 2.xlsx
