# Supplementary material for: Identification and Characterization of Three New Antimicrobial Peptides from the Marine Mollusk Nerita versicolor (Gmelin, 1791)
Source: Int J Mol Sci. 2023 Feb 14;24(4):3852. doi: 10.3390/ijms24043852 (PMC9968088; doi:10.3390/ijms24043852)
Supplement: Supplementary file 1 [file ijms-24-03852-s001.zip › Supplementary Inform. 1.xlsx]

## Sheet: PEAKs (DB+SPider+PTM)
Peptide	-10lgP	Mass	Length	ppm	m/z	RT	Area	Accession	PTM	AScore
IREADIDGDGQVNYEEF	81.99	1968.87	17	-1.4	985.441	33.34	4010000	P62145|CALM_APLCA
AELRHVMTNL	65.78	1182.62	10	-1.8	592.315	27.04	2370000	P62145|CALM_APLCA
HDKPDF(sub I)SEVTKFDKS	46.14	1778.85	15	3.3	593.958	29.56	2180000	Q8T697|TYB_APLCA
IREADIDGDGQVNYEE	101.04	1821.8	16	-2.8	911.905	27.07	1590000	P62145|CALM_APLCA
DKDGNGFISA	48.53	1022.47	10	-2.2	512.24	27.04	608000	P62145|CALM_APLCA
MIREADIDGDGQVNYEEF	83.74	2099.91	18	-3.4	1050.96	34.68	562000	P62145|CALM_APLCA
FRVFDKDGNGFISA	65.36	1571.77	14	-2.1	786.892	32.86	502000	P62145|CALM_APLCA
IRKLFNL	41.24	902.57	7	-3.2	452.291	30.72	445000	Q9BMX5|RS6_APLCA
VDADGNGTIDF	54	1122.48	11	-1.8	562.248	35.36	422000	P62145|CALM_APLCA
INEVDADGNGTIDF	89.8	1478.65	14	-2.2	740.332	37.24	416000	P62145|CALM_APLCA
MINEVDADGNGTIDF	85.72	1609.69	15	-1.6	805.852	39.56	296000	P62145|CALM_APLCA
IREADIDGDGQVNY	59.02	1563.72	14	-1.5	782.864	27.46	291000	P62145|CALM_APLCA
LRVAPEEHPVL	82.75	1258.7	11	-0.5	630.359	27.69	282000	Q26065|ACT_PLAMG:Q964E2|ACTC_BIOPF:Q964D9|ACTC_PLATR:O17320|ACT_CRAGI:Q92193|ACT_CRAVI
LGDIATDYHKQSHGAAPC(+57.02)SGGSQ	60.72	2356.05	23	-0.8	786.357	22.82	266000	AP02072	Carbamidomethylation	C18:Carbamidomethylation:1000.00
A(+42.01)DQLTEEQIAEFKEA	43.82	1762.83	15	-3.9	882.417	40.22	255000	P62145|CALM_APLCA	Acetylation (Protein N-term)	A1:Acetylation (Protein N-term):1000.00
MARKMKDTDSEEEIREAF	67.04	2185.01	18	-0.9	729.345	25.39	251000	P62145|CALM_APLCA
ADIDGDGQVNYEEF	57.29	1570.64	14	-0.4	786.328	37.26	237000	P62145|CALM_APLCA
MIREADIDGDGQVNYEE	60.86	1952.84	17	-1.4	977.427	28.84	222000	P62145|CALM_APLCA
MKENFPNF	57.89	1025.46	8	-1.7	513.738	31.57	201000	AP02072
RVFDKDGNGFISA	72.28	1424.7	13	-2.2	713.358	28.1	200000	P62145|CALM_APLCA
IAEFKEAF	53.46	953.486	8	-1.2	477.75	31.21	200000	P62145|CALM_APLCA
LTVVGANIKTL	52.8	1127.69	11	-3.3	564.851	32.94	181000	O02389|TPM_CHLNI:Q9GZ70|TPM_PERVI:P91958|TPM_MYTGA
RVAPEEHPVL	59.07	1145.62	10	-3	573.815	25.11	167000	Q26065|ACT_PLAMG:Q964E2|ACTC_BIOPF:Q964D9|ACTC_PLATR:O17320|ACT_CRAGI:Q92193|ACT_CRAVI
AKHAVSEGTKAVTKYTSSK	54.61	1992.06	19	-1.3	665.028	21.68	166000	P02284|H2B_PATGR
IREAFRVF	54.02	1036.58	8	-5.2	519.295	30.47	154000	P62145|CALM_APLCA
SLFDKDGDGTITTKEL	53.67	1738.86	16	-3.1	870.436	31.38	125000	P62145|CALM_APLCA
VTIAQGGVLPNIQA	40.9	1379.78	14	-1.3	690.895	38.89	113000	P02268|H2A_SEPOF:Q6WV67|H2A_MYTTR:Q8I0T3|H2A_MYTED:Q6WV88|H2A_MYTGA:Q6WV66|H2A_MYTCA:Q6WV69|H2A_MYTCH
FKEAFSL	45.12	840.438	7	-3.7	421.225	32.78	99700	P62145|CALM_APLCA
M(+42.01)DAIKKKM	63.7	1005.54	8	-1.7	503.774	25.64	80900	P43689|TPM2_BIOGL:O97192|TPM_HELAS:P42636|TPM1_BIOGL:Q9GZ71|TPM_HALDV:Q25145|TPM_HALRU:O02389|TPM_CHLNI:Q9GZ70|TPM_PERVI:P91958|TPM_MYTGA:Q9GZ69|TPM_MIMNO	Acetylation (Protein N-term)	M1:Acetylation (Protein N-term):1000.00
M(+15.99)IREADIDGDGQVNYEEF	72.84	2115.91	18	0.9	1058.96	33.36	80800	P62145|CALM_APLCA	Oxidation (M)	M1:Oxidation (M):1000.00
TVVGANIKT	41.98	901.523	9	-3.8	451.767	23.91	69400	O02389|TPM_CHLNI:Q9GZ70|TPM_PERVI:P91958|TPM_MYTGA
S(+42.01)GRGKGGKGLGKGGAK(+42.01)RHR	47.34	1947.1	19	-1.5	650.039	20.11	54700	Q6WV90|H4_MYTGA:Q6WV73|H4_MYTCA:Q7K8C0|H4_MYTED:Q6WV72|H4_MYTTR:Q6WV74|H4_MYTCH:Q8MTV8|H4_APLCA	Acetylation (Protein N-term); Acetylation (K)	S1:Acetylation (Protein N-term):1000.00;K16:Acetylation (K):35.82
S(+42.01)GRGKGGKGLGKGGAK(+42.01)R	50.84	1653.94	17	-2.1	552.319	20.21	36100	Q6WV90|H4_MYTGA:Q6WV73|H4_MYTCA:Q7K8C0|H4_MYTED:Q6WV72|H4_MYTTR:Q6WV74|H4_MYTCH:Q8MTV8|H4_APLCA	Acetylation (Protein N-term); Acetylation (K)	S1:Acetylation (Protein N-term):1000.00;K16:Acetylation (K):8.64
S(+42.01)GRGKGGKGLGKGGAK(+42.01)RH	54.01	1791	18	-2.4	598.005	20.03	33800	Q6WV90|H4_MYTGA:Q6WV73|H4_MYTCA:Q7K8C0|H4_MYTED:Q6WV72|H4_MYTTR:Q6WV74|H4_MYTCH:Q8MTV8|H4_APLCA	Acetylation (Protein N-term); Acetylation (K)	S1:Acetylation (Protein N-term):1000.00;K16:Acetylation (K):19.86
VDADGNGTIDFPEF	58.64	1495.65	14	-2.5	748.829	45.59	20300	P62145|CALM_APLCA

## Sheet: de Novo
Fraction	Source File	Feature	Peptide	ALC (%)	length	m/z	z	RT	Area	Mass	ppm	PTM	local confidence (%)	mode
1	CUPro19931.raw	F8:2075	LVKYLDNE	98	8	497.265	2	25.52	223000	992.518	-2.3		98 99 99 96 97 99 99 100	CID
1	CUPro19931.raw	F8:3530	PTKLEYEGTL	97	10	575.801	2	28.79	223000	1149.59	-3.3		93 97 98 99 100 99 100 97 97 97	CID
1	CUPro19931.raw	F8:2099	C(+57.02)KFPWVC(+57.02)	96	7	498.723	2	34.63	1890000	995.436	-3.6	Carbamidomethylation	91 93 99 99 98 99 98	CID
2	CUPro19931.raw	F8:205	AKVLKVL	96	7	385.778	2	25.77	44800	769.543	-1.9		88 96 100 99 99 98 97	CID
2	CUPro19931.raw	F8:4504	MPKVPLDAENK	95	11	621.333	2	41.04	1000000	1240.65	2.8		90 92 99 99 95 92 94 99 100 95 94	CID
2	CUPro19931.raw	F8:3510	WEGLDVVKAM	94	10	574.304	2	31.78	123000	1146.57	16.3		94 97 63 94 96 99 100 100 99 97	CID
2	CUPro19931.raw	F8:1630	FVC(+57.02)RLPR	94	7	474.264	2	24.37	290000	946.517	-3.6	Carbamidomethylation	92 94 99 87 98 99 90	CID
2	CUPro19931.raw	F8:253	FTRLKL	93	6	389.251	2	26.63	64200	776.491	-3.3		88 90 89 98 99 99	CID
4	CUPro19931.raw	F8:1163	QTDFEKE	92	7	448.71	2	25.52	48500	895.392	14.6		84 79 99 97 99 92 96	CID
4	CUPro19931.raw	F8:1003	AEWRTAF	92	7	440.713	2	29.7	41600	879.424	-14.3		95 98 97 79 78 98 98	CID
4	CUPro19931.raw	F8:2660	LLEPSLRLL	91	9	527.336	2	37.35	290000	1052.66	-2		98 99 100 90 75 86 79 97 96	CID
5	CUPro19931.raw	F8:2725	QC(+57.02)YDLVHK	91	8	531.747	2	30.5	86500	1061.5	-15.1	Carbamidomethylation	73 82 98 99 100 98 94 88	CID
5	CUPro19931.raw	-	LKVEPVAE	91	8	442.757	2	30.14		883.501	-3.3		95 96 99 99 68 73 98 99	CID
6	CUPro19931.raw	F8:1689	LAEFVTKM(+15.99)	91	8	477.749	2	31.22	200000	953.489	-6.7	Oxidation (M)	98 99 100 98 93 55 87 96	CID
6	CUPro19931.raw	F8:1388	FVC(+57.02)LRAR	91	7	461.257	2	23.8	522000	920.501	-2.7	Carbamidomethylation	92 95 99 95 68 89 98	CID
6	CUPro19931.raw	F8:44	LEYHLA	91	6	373.197	2	26.63	19600	744.381	-2.8		97 99 92 89 90 83	CID
6	CUPro19931.raw	F8:4529	PQQLKELKDF	90	10	623.344	2	26.1	3720000	1244.68	-2.1		52 78 98 100 99 100 100 99 95 86	CID
6	CUPro19931.raw	F8:3389	MTC(+57.02)DFC(+57.02)TTV	90	9	567.719	2	26.74	379000	1133.42	4.4	Carbamidomethylation	81 81 99 97 98 96 86 85 90	CID
6	CUPro19931.raw	F8:3058	MAKYVLEDQ	90	9	548.778	2	37.43	411000	1095.53	12.1		92 94 98 79 76 95 100 93 85	CID
6	CUPro19931.raw	F8:3977	KYSYNLFRV	90	9	595.321	2	30.75	940000	1188.63	-2		87 88 99 99 97 99 97 74 69	CID
6	CUPro19931.raw	F8:3535	LEC(+57.02)LLLDEM(+15.99)	90	9	576.264	2	31.62	654000	1150.52	-10.7	Carbamidomethylation
6	CUPro19931.raw	F8:2421	MKENFPNF	90	8	513.738	2	31.57	201000	1025.46	-1.8		90 91 96 81 97 81 93 95	CID
6	CUPro19931.raw	F8:1659	LDKHYKM(+15.99)	90	7	475.75	2	31.87	74400	949.469	16.2	Oxidation (M)	75 73 99 96 96 96 99	CID
6	CUPro19931.raw	F8:550	EGLKLC(+57.02)V	90	7	409.724	2	35.04	132000	817.437	-2.9	Carbamidomethylation	92 82 94 98 96 84 86	CID
6	CUPro19931.raw	F8:12665	WVDDQNAPVTNYDEL	89	15	889.913	2	33.23	1020000	1777.78	18.3		52 60 99 96 92 99 99 97 98 96 96 96 96 86 73	CID
6	CUPro19931.raw	F8:7640	QM(+15.99)ALTAGLQLWFA	89	13	733.385	2	27.8	71200	1464.74	7.7	Oxidation (M)	59 77 99 98 89 90 95 99 96 100 97 88 77	CID
7	CUPro19931.raw	F8:8353	WTPEQLQKLQEQ	89	12	764.394	2	30.5	304000	1526.77	0		61 67 86 97 98 99 98 98 95 91 97 79	CID
7	CUPro19931.raw	F8:1660	LLEGTLASF	89	9	475.755	2	24.67	437000	949.512	-17.1		98 98 98 63 62 90 95 99 99	CID
9	CUPro19931.raw	F8:2318	FPAELVGKR	89	9	508.797	2	24.97	95400	1015.58	-1.7		85 90 97 100 100 99 63 85 80	CID
9	CUPro19931.raw	F8:1810	C(+57.02)KFAPDAC(+57.02)	89	8	484.708	2	32.6	6920000	967.389	12.5	Carbamidomethylation	98 98 99 79 54 88 100 98	CID
1	CUPro19931.raw	F8:8613	LKKTGKMPSYVGLK	88	14	775.468	2	22.63	447000	1548.91	9.5		85 98 99 98 95 99 84 74 90 94 90 62 90 74	CID
1	CUPro19931.raw	F8:13322	EWYTYDGKGRVYLY	88	14	906.943	2	32.11	75600	1811.85	11.2		71 76 99 99 99 95 89 98 85 85 94 87 75 78	CID
1	CUPro19931.raw	F8:6104	YPSC(+57.02)C(+57.02)GGVC(+57.02)NLP	88	12	692.282	2	23.41	224000	1382.54	5	Carbamidomethylation	89 94 100 99 99 92 91 99 99 78 69 48	CID
1	CUPro19931.raw	F8:4703	GHENENWVFK	88	10	630.303	2	24.76	205000	1258.57	15.2		65 89 99 90 95 84 86 98 93 89	CID
1	CUPro19931.raw	F8:3303	ATKLEYEGTL	88	10	562.793	2	28.47	949000	1123.58	-3.8		56 69 95 99 100 98 98 82 92 95	CID
1	CUPro19931.raw	F8:2698	LSLNGAGWKL	88	10	529.802	2	33.52	259000	1057.59	-2.7		82 85 93 95 77 85 71 97 97 96	CID
1	CUPro19931.raw	F8:1992	NSSFPMAAC(+57.02)	88	9	492.707	2	29.53	138000	983.384	14.8	Carbamidomethylation	48 62 97 100 99 97 96 100 98	CID
1	CUPro19931.raw	F8:1879	RLHAAHAAK	88	9	487.792	2	24.43	60300	973.557	12		65 65 93 92 92 94 98 99 97	CID
1	CUPro19931.raw	F8:3204	LLRQNELDL	88	9	557.315	2	31.05	131000	1112.62	-2.4		93 92 87 73 82 96 93 90 85	CID
2	CUPro19931.raw	F8:637	ELKVGLNG	88	8	415.241	2	31.87	96600	828.471	-2.4		95 94 99 99 75 94 87 66	CID
2	CUPro19931.raw	F8:12561	EEAVLKDDGKKNVSKL	87	16	886.982	2	45.87	20500	1771.97	-10.2		57 87 57 98 100 99 99 99 93 96 83 84 94 93 77 78	CID
2	CUPro19931.raw	F8:4436	QALVKLGAATTY	87	12	618.353	2	23.17	126000	1234.69	-1.2		56 57 89 97 99 98 68 87 99 100 99 96	CID
2	CUPro19931.raw	F8:2639	PGEPGTLFSF	87	10	526.262	2	29.67	34400	1050.5	7.3		97 97 100 97 50 66 77 96 100 99	CID
2	CUPro19931.raw	F8:3093	VLNELSKSVL	87	10	551.328	2	31.52	200000	1100.64	-1.7		52 63 90 99 97 96 95 95 95 94	CID
3	CUPro19931.raw	F8:3895	EALRHVMTNL	87	10	592.315	2	27.04	2370000	1182.62	-1.8		86 74 87 79 96 99 99 99 76 76	CID
3	CUPro19931.raw	F8:3516	KQLLGSLKDM(+15.99)	87	10	574.817	2	25.08	71500	1147.63	-6.2	Oxidation (M)	88 93 97 85 38 87 99 98 94 91	CID
4	CUPro19931.raw	F8:2291	M(+15.99)EKGRLHQ	87	8	507.752	2	25.5	114000	1013.51	-17.1	Oxidation (M)	74 95 98 82 79 96 93 82	CID
4	CUPro19931.raw	F8:11224	QDEPDLEEVTKFDK	86	14	846.918	2	29.47	308000	1691.79	18.6		46 61 93 96 99 99 99 96 90 92 95 94 82 71	CID
4	CUPro19931.raw	F8:8353	WTPEKLQQLQEQ	86	12	764.394	2	30.5	304000	1526.77	0		46 44 92 99 99 100 97 97 100 98 95 74	CID
4	CUPro19931.raw	F8:575	LLVTGGVY	86	8	411.241	2	26.41	729000	820.469	-2.3		99 99 99 77 61 65 95 99	CID
4	CUPro19931.raw	F8:12292	KSSGNADNFM(+15.99)NQLWN	85	15	871.391	2	33.85	441000	1740.75	8	Oxidation (M)	44 54 89 92 93 97 99 99 99 99 98 98 99 70 56	CID
4	CUPro19931.raw	F8:10405	EEAVLKDLVNTDVSK	85	15	830.444	2	40.14	273000	1658.87	0.1		44 44 45 98 100 99 99 100 99 99 99 98 95 87 79	CID
5	CUPro19931.raw	F8:5553	EWAPAAVARVRN	85	12	670.363	2	22.85	747000	1338.72	-2.5		79 61 99 98 97 99 99 99 79 77 67 65	CID
6	CUPro19931.raw	F8:6406	QC(+57.02)YLQDKWRL	85	10	705.347	2	41.73	629000	1408.69	-8.6	Carbamidomethylation	71 79 100 100 98 99 92 85 48 79	CID
6	CUPro19931.raw	F8:2571	FKTDFAAPM(+15.99)	85	9	522.244	2	33.03	206000	1042.48	-5.1	Oxidation (M)	79 90 97 99 99 77 51 83 90	CID
6	CUPro19931.raw	F8:3195	REVALLQQR	85	9	556.829	2	25.22	87600	1111.65	-2.5		62 92 67 72 99 99 85 94 92	CID
6	CUPro19931.raw	F8:2516	LREAFRVF	85	8	519.295	2	30.47	154000	1036.58	-5.2		70 73 100 99 95 76 93 77	CID
6	CUPro19931.raw	F8:788	EGPDHSNP	85	8	426.678	2	35.4	34000	851.341	1		85 55 95 95 90 96 88 76	CID
6	CUPro19931.raw	F8:2103	WQVKAVEH	85	8	498.768	2	54.75	230000	995.519	1.8		72 91 98 98 85 71 95 69	CID
6	CUPro19931.raw	F8:303	LGTSAPQL	85	8	393.722	2	45.96	428000	785.428	1.1		87 54 85 85 86 87 95 99	CID
6	CUPro19931.raw	F8:1224	LRKLFNL	85	7	452.291	2	30.72	445000	902.57	-3.2		74 60 82 96 99 89 94	CID
6	CUPro19931.raw	F8:14740	PSEVDTTNSGTLHYNLY	84	17	955.94	2	32.03	282000	1909.87	-2.5		31 72 89 90 99 100 99 99 99 96 98 100 90 86 60 73 56	CID
6	CUPro19931.raw	F8:12635	C(+57.02)TGTDELEVDAEM(+15.99)YK	84	15	888.876	2	27.01	698000	1775.72	8	Carbamidomethylation
6	CUPro19931.raw	F8:6148	LGDLDGDLVVRKS	84	13	693.882	2	29.16	305000	1385.75	-1.3		63 43 82 99 99 94 88 96 99 97 61 90 85	CID
7	CUPro19931.raw	F8:6626	VTHETQNAVLYF	84	12	711.363	2	28.9	128000	1420.7	8.7		50 70 80 99 96 88 85 79 88 99 94 88	CID
7	CUPro19931.raw	F8:5097	FKLDPGNASHLV	84	12	649.358	2	30.47	47800	1296.68	14.5		62 74 99 99 98 92 85 79 83 87 82 68	CID
7	CUPro19931.raw	F8:5011	LLEVDGLANSQM	84	12	645.319	2	29.04	38400	1288.63	-8.3		91 96 100 99 99 85 94 82 48 71 70 74	CID
7	CUPro19931.raw	F8:2609	NKMQLGGHY	84	9	524.255	2	22.96	296000	1046.5	-1.8		59 78 100 99 99 80 82 88 70	CID
7	CUPro19931.raw	F8:1152	HAAKPKPM(+15.99)	84	8	448.242	2	29.36	253000	894.475	-6	Oxidation (M)	37 71 90 99 95 99 94 92	CID
7	CUPro19931.raw	F8:2899	DHFC(+57.02)RPVM(+15.99)	84	8	539.236	2	44.43	134000	1076.45	4.6	Carbamidomethylation
7	CUPro19931.raw	F8:1125	MLELLKM(+15.99)	84	7	447.239	2	30.04	67000	892.476	-13.4	Oxidation (M)	98 99 97 89 77 56 71	CID
8	CUPro19931.raw	F8:9572	NFDLELVKGYTSEP	83	14	806.399	2	36.32	34900	1610.78	0.4		56 79 94 100 100 100 99 99 91 98 89 65 73 30	CID
8	CUPro19931.raw	F8:9556	KEKSTMEPSVGM(+15.99)RL	83	14	804.898	2	34.69	466000	1607.8	-11.6	Oxidation (M)	45 78 99 93 86 98 100 83 79 88 85 88 67 74	CID
8	CUPro19931.raw	F8:7168	NLLEKLSRATGLK	83	13	721.936	2	21.78	71000	1441.86	-2.7		44 72 98 100 96 94 91 90 93 97 59 74 76	CID
8	CUPro19931.raw	F8:3754	LLSSEAVLDLL	83	11	586.847	2	33.87	94700	1171.67	8.6		97 96 90 66 79 57 69 90 90 94 92	CID
8	CUPro19931.raw	F8:4878	MVKKSVVDLTR	83	11	638.367	2	30.47	1770000	1274.74	-15		85 90 99 96 66 68 93 99 99 72 54	CID
1	CUPro19931.raw	F8:4888	PFLLNNNVAQF	83	11	638.83	2	32.73	48500	1275.66	-13.1		43 71 98 95 88 83 79 91 99 86 84	CID
1	CUPro19931.raw	F8:6626	VTHEQKKELYM(+15.99)	83	11	711.363	2	28.9	128000	1420.7	6.3	Oxidation (M)	71 79 80 98 89 77 73 87 95 89 76	CID
1	CUPro19931.raw	F8:5733	PQQLKELKDFL	83	11	679.886	2	32.22	498000	1357.76	-2.1		39 74 95 99 96 96 96 90 84 85 61	CID
1	CUPro19931.raw	F8:4108	QLVDQLMLFP	83	10	602.334	2	27.68	254000	1202.64	13.1		60 77 99 99 96 85 80 97 80 60	CID
1	CUPro19931.raw	F8:3062	MGTQFPWAC(+57.02)	83	9	549.231	2	33.41	683000	1096.45	0.1	Carbamidomethylation	65 32 74 93 98 98 96 100 98	CID
1	CUPro19931.raw	F8:3171	FWAPEANEF	83	9	555.74	2	38.78	54500	1109.48	-15.2		92 91 98 92 95 71 46 92 73	CID
1	CUPro19931.raw	F8:1178	HLNLM(+15.99)RV	83	7	449.742	2	33.79	129000	897.486	-17.8	Oxidation (M)	70 79 95 99 95 67 79	CID
1	CUPro19931.raw	F8:424	EAEVLKD	83	7	402.21	2	29.04	98600	802.407	-2.5		67 43 83 93 99 99 98	CID
1	CUPro19931.raw	F8:360	RKLYES	83	6	398.215	2	47.66	48600	794.429	-17.1		72 82 85 95 90 78	CID
1	CUPro19931.raw	F8:7757	RNVVSHAGYPNNF	82	13	737.862	2	24.13	1700000	1473.71	-0.9		40 39 73 97 99 99 99 97 99 89 88 79 71	CID
1	CUPro19931.raw	F8:7385	VPDC(+57.02)LLEEVTKF	82	12	725.359	2	33.95	2170000	1448.72	-13.6	Carbamidomethylation	48 45 57 77 90 98 99 100 99 99 92 89	CID
1	CUPro19931.raw	-	VQSM(+15.99)EDALVSKL	82	12	668.34	2	31.13		1334.67	-7	Oxidation (M)	55 77 95 96 99 96 90 79 76 79 68 69	CID
1	CUPro19931.raw	F8:4834	MSAEYKNKSTL	82	11	636.327	2	32.31	125000	1270.62	13.9		61 80 98 100 99 83 74 68 79 80 78	CID
1	CUPro19931.raw	F8:5026	VM(+15.99)SYSNEYAVL	82	11	646.294	2	29.98	53800	1290.58	-5.2	Oxidation (M)	56 66 95 99 87 82 91 88 84 77 74	CID
1	CUPro19931.raw	F8:4131	LVKM(+15.99)PLTLQF	82	10	603.343	2	32.54	45100	1204.69	-13.9	Oxidation (M)	76 78 96 97 80 79 76 88 84 72	CID
2	CUPro19931.raw	F8:2043	EAAWPGEAC(+57.02)	82	9	495.699	2	32.62	164000	989.391	-7	Carbamidomethylation	83 70 98 99 97 35 75 91 95	CID
2	CUPro19931.raw	F8:1510	VSEASPVVF	82	9	467.752	2	27.43	113000	933.481	9.6		97 98 100 81 60 49 60 98 95	CID
2	CUPro19931.raw	F8:999	LSYGALKK	82	8	440.27	2	49.72	212000	878.523	3.6		74 60 90 68 85 89 99 97	CID
2	CUPro19931.raw	F8:498	AHGGKKTN	82	8	406.728	2	47.66	156000	811.43	13.7		63 82 88 80 95 85 86 81	CID
2	CUPro19931.raw	F8:1117	LQEGTVVF	82	8	446.741	2	27.88	52700	891.47	-2.4		81 75 99 72 68 70 96 94	CID
2	CUPro19931.raw	F8:890	LHLLNQK	82	7	433.262	2	48.1	64900	864.518	-10		54 74 97 99 91 75 89	CID
2	CUPro19931.raw	F8:1197	EM(+15.99)QLGC(+57.02)M(+15.99)	82	7	450.66	2	32.91	96800	899.319	-15.1	Oxidation (M)
2	CUPro19931.raw	-	RPYPVN	82	6	373.207	2	43.43		744.392	11.4		86 88 81 77 75 88	CID
3	CUPro19931.raw	F8:18604	ELKEDLSSWC(+57.02)M(+15.99)LNSEAC(+57.02)SS	81	19	1131.47	2	43.27	217000	2260.93	1.4	Carbamidomethylation
3	CUPro19931.raw	F8:14564	DLTVLKDLVNTDVSKQL	81	17	951.014	2	44.5	228000	1900.05	-19.9		32 27 21 98 99 96 97 100 99 95 96 99 98 97 83 74 61	CID
3	CUPro19931.raw	F8:13594	M(+15.99)EYNVKGGDDLPPPM(+15.99)Q	81	16	911.905	2	27.01	1590000	1821.79	1.9	Oxidation (M)	85 98 99 99 99 99 97 80 82 98 99 93 39 34 69 37	CID
3	CUPro19931.raw	F8:10725	QVELPELGTANELTC(+57.02)	81	15	837.42	2	39.71	409000	1672.8	16.8	Carbamidomethylation	44 41 85 99 93 98 99 72 68 79 90 98 98 85 76	CID
3	CUPro19931.raw	F8:7767	AWFVAGVEDAVLAQ	81	14	738.391	2	33.82	1420000	1474.75	14.5		35 43 65 92 92 89 75 96 99 98 98 99 84 71	CID
3	CUPro19931.raw	F8:5001	M(+15.99)LNVPVGLDTDV	81	12	644.83	2	30.44	80800	1287.64	6.3	Oxidation (M)	78 93 94 91 90 84 71 95 86 76 63 51	CID
3	CUPro19931.raw	F8:7327	WQKLSKDETKW	81	11	724.89	2	23.25	239000	1447.75	13.7		51 67 79 88 94 67 77 92 95 94 86	CID
3	CUPro19931.raw	F8:3940	MKKESKVLSH	81	10	593.842	2	24.1	318000	1185.65	13.1		93 98 99 98 95 70 65 70 79 46	CID
3	CUPro19931.raw	F8:3135	FWTAPNEKN	81	9	553.776	2	26.74	447000	1105.52	16.9		79 88 99 99 98 63 80 67 56	CID
4	CUPro19931.raw	-	VVGAVHAM(+15.99)	81	8	400.212	2	30.91		798.406	3.3	Oxidation (M)	98 98 73 77 60 56 94 97	CID
4	CUPro19931.raw	F8:489	YNLFVR	81	6	406.226	2	33.31	18000	810.439	-1.3		97 97 99 69 66 60	CID
4	CUPro19931.raw	F8:8071	ESKLAPTVVVSAC(+57.02)H	80	14	749.398	2	23.15	268000	1496.77	10.9	Carbamidomethylation	70 49 97 98 99 86 70 69 77 85 88 90 77 74	CID
4	CUPro19931.raw	F8:10150	AEEDDELPLKENVF	80	14	824.406	2	37.84	27800	1646.77	18.3		29 81 78 96 97 99 99 93 90 81 86 65 74 61	CID
4	CUPro19931.raw	F8:8406	LWNVLPAMATLSFA	80	14	767.416	2	36.05	70900	1532.81	7.7		48 71 94 94 100 96 91 94 99 99 89 52 59 41	CID
5	CUPro19931.raw	F8:8406	LWNVNQGLAEYVK	80	13	767.416	2	36.05	70900	1532.8	12.6		38 59 97 99 95 92 98 100 99 89 60 59 54	CID
6	CUPro19931.raw	F8:5997	TKNQMKTLAKVL	80	12	687.919	2	38.69	16900	1373.81	13.1		31 65 76 90 86 90 82 87 96 95 87 81	CID
6	CUPro19931.raw	-	M(+15.99)LNPLSRDQAF	80	11	654.316	2	34.14		1306.63	-12.2	Oxidation (M)	46 80 96 75 85 90 86 93 95 76 63	CID
6	CUPro19931.raw	F8:4239	EAKWSVPVGNM	80	11	609.303	2	29.83	6530	1216.59	0.6		82 72 89 65 75 92 89 83 73 86 79	CID
6	CUPro19931.raw	F8:4363	MAWEAPQPGQL	80	11	614.302	2	30.53	103000	1226.58	10.8		89 93 93 98 97 92 91 72 41 57 59	CID
6	CUPro19931.raw	F8:5400	M(+15.99)KALDARKDHK	80	11	664.855	2	30.36	117000	1327.7	-6.5	Oxidation (M)	56 79 99 96 97 96 67 45 82 82 82	CID
6	CUPro19931.raw	F8:4633	SM(+15.99)PTGKNVKYL	80	11	627.339	2	36.36	23400	1252.65	11.8	Oxidation (M)	51 51 48 94 89 86 81 95 97 93 93	CID
6	CUPro19931.raw	F8:3337	QLDKGPMKVL	80	10	564.833	2	25.11	76100	1127.64	13.4		78 95 99 91 57 55 85 92 78 71	CID
6	CUPro19931.raw	F8:2263	LVVAFKAHK	80	9	506.823	2	28.02	37500	1011.62	7.8		97 97 99 99 92 66 43 56 77	CID
6	CUPro19931.raw	-	LNM(+15.99)AGGKGE	80	9	446.718	2	35.63		891.412	11.1	Oxidation (M)	52 63 89 99 94 94 94 50 88	CID
6	CUPro19931.raw	F8:499	FSVSGAVF	80	8	407.215	2	28.82	176000	812.407	10.6		96 95 79 60 57 69 86 97	CID
			KKKPTKK	80	7	429.301	2	53.69	123000	856.586	2.9		44 85 92 74 82 96 89	CID
