# Supplementary material for: Identification and Characterization of Three New Antimicrobial Peptides from the Marine Mollusk Nerita versicolor (Gmelin, 1791)
Source: Int J Mol Sci. 2023 Feb 14;24(4):3852. doi: 10.3390/ijms24043852 (PMC9968088; doi:10.3390/ijms24043852)
Supplement: Supplementary file 1 [file ijms-24-03852-s001.zip › Supplementary Inform. 2.xlsx]

## Sheet: PEAKs (DB+Spider+PTM)-AMP
	Results with Support Vector Machine (SVM) classifier				Results with Random Forest Classifier			Results with Artificial Neural Network (ANN) classifier				Results with Discriminant Analysis classifier					iAMPpred				APS vr2
Sequence (in green: for synthesis)	Seq. ID.	Class	AMP Probability		Seq. ID.	Class	AMP Probability		Seq. ID.	Class		Seq. ID.	Class	AMP Probability	average		antibacterial	antiviral	antifungal		Predicted Class	Prediction Probability	total average
SGRGKGGKGLGKGGAKRHR	104	AMP	0.756		104	AMP	0.566		104	AMP		104	AMP	0.878	0.733333		0.946	0.589	0.941		AMP	0.9751	0.82422
SGRGKGGKGLGKGGAKRH	141	AMP	0.682		141	AMP	0.5265		141	AMP		141	AMP	0.734	0.6475		0.946	0.593	0.938		AMP	0.9775	0.7732
LTVVGANIKTL	512	AMP	0.898		512	AMP	0.508		512	AMP		512	AMP	0.764	0.723333		0.63	0.209	0.671		AMP	0.7162	0.70324
SGRGKGGKGLGKGGAKR	178	AMP	0.493		178	AMP	0.5355		178	AMP		178	AMP	0.548	0.5255		0.921	0.557	0.891		AMP	0.9915	0.6978
IRKLFNL	660	NAMP	0.215		660	NAMP	0.3775		660	AMP		660	AMP	0.87	0.4875		0.876	0.811	0.934		AMP	0.945	0.6567
MDAIKKKM	638	AMP	0.996		638	NAMP	0.418		638	AMP		638	NAMP	0.026	0.48		0.697	0.604	0.544		AMP	0.7042	0.56824
AKHAVSEGTKAVTKYTSSK	103	AMP	0.518		103	NAMP	0.319		103	NAMP		103	AMP	0.733	0.523333		0.724	0.088	0.311		Non-AMP	0.0236	0.46352
VTIAQGGVLPNIQA	327	AMP	0.768		327	NAMP	0.3555		327	NAMP		327	AMP	0.825	0.6495		0.267	0.054	0.067		Non-AMP	0.0236	0.44782
DKDGNGFISA	565	NAMP	0.072		565	NAMP	0.351		565	NAMP		565	NAMP	0.02	0.147667		0.747	0.388	0.32		AMP	0.8285	0.4037
LGDIATDYHKQSHGAAPCSGGSQ	28	NAMP	0.471		28	NAMP	0.2125		28	NAMP		28	NAMP	0.256	0.313167		0.067	0.046	0.09		AMP	0.9471	0.39072
INEVDADGNGTIDF	324	AMP	0.577		324	NAMP	0.3825		324	NAMP		324	AMP	0.524	0.4945		0.358	0.26	0.129		Non-AMP	0.0167	0.37164
TVVGANIKT	609	NAMP	0.001		609	NAMP	0.4005		609	AMP		609	NAMP	0.043	0.148167		0.825	0.156	0.493		AMP	0.5777	0.36944
MKENFPNF	635	NAMP	0.13		635	NAMP	0.4525		635	NAMP		635	NAMP	0.048	0.210167		0.585	0.564	0.295		Non-AMP	0.4679	0.33668
ADIDGDGQVNYEEF	326	AMP	0.834		326	NAMP	0.3995		326	NAMP		326	NAMP	0.114	0.449167		0.118	0.238	0.084		Non-AMP	0.0193	0.29696
VDADGNGTIDF	511	NAMP	0.387		511	NAMP	0.341		511	NAMP		511	NAMP	0.016	0.248		0.567	0.289	0.158		Non-AMP	0.0719	0.27658
IREADIDGDGQVNY	325	AMP	0.719		325	NAMP	0.382		325	NAMP		325	NAMP	0.075	0.392		0.145	0.193	0.049		Non-AMP	0.0389	0.27198
IREAFRVF	637	NAMP	0.042		637	NAMP	0.308		637	NAMP		637	NAMP	0.046	0.132		0.246	0.507	0.155		AMP	0.5769	0.24378
RVFDKDGNGFISA	391	NAMP	0.084		391	NAMP	0.3265		391	AMP		391	NAMP	0.044	0.1515		0.476	0.357	0.218		Non-AMP	0.2154	0.22918
FRVFDKDGNGFISA	323	NAMP	0.174		323	NAMP	0.299		323	AMP		323	NAMP	0.083	0.185333		0.367	0.446	0.254		Non-AMP	0.1717	0.21894
FKEAFSL	661	NAMP	0.007		661	NAMP	0.413		661	AMP		661	NAMP	0.001	0.140333		0.414	0.71	0.38		Non-AMP	0.2417	0.21534
IREADIDGDGQVNYEEF	175	NAMP	0.32		175	NAMP	0.323		175	NAMP		175	NAMP	0.191	0.278		0.057	0.198	0.045		Non-AMP	0.0082	0.17984
IREADIDGDGQVNYEE	225	NAMP	0.376		225	NAMP	0.3395		225	NAMP		225	NAMP	0.027	0.2475		0.064	0.238	0.062		Non-AMP	0.0061	0.16252
ADQLTEEQIAEFKEA	273	NAMP	0.317		273	NAMP	0.2555		273	NAMP		273	NAMP	0.108	0.226833		0.093	0.566	0.083		Non-AMP	0.0023	0.15516
IAEFKEAF	636	NAMP	0.019		636	NAMP	0.345		636	NAMP		636	NAMP	0.001	0.121667		0.361	0.713	0.267		Non-AMP	0.0223	0.14966
VDADGNGTIDFPEF	328	NAMP	0.111		328	NAMP	0.2495		328	NAMP		328	NAMP	0.2	0.186833		0.16	0.16	0.062		Non-AMP	0.0053	0.14516
AELRHVMTNL	564	NAMP	0.024		564	NAMP	0.432		564	NAMP		564	NAMP	0	0.152		0.013	0.12	0.006		Non-AMP	0.2491	0.14362
SLFDKDGDGTITTKEL	226	NAMP	0.123		226	NAMP	0.048		226	NAMP		226	NAMP	0.003	0.058		0.254	0.133	0.143		Non-AMP	0.0027	0.08614
RVAPEEHPVL	566	NAMP	0.008		566	NAMP	0.264		566	NAMP		566	NAMP	0	0.0906667		0.137	0.191	0.032		Non-AMP	0.0098	0.08376
LRVAPEEHPVL	491	NAMP	0.015		491	NAMP	0.2925		491	NAMP		491	NAMP	0.001	0.102833		0.081	0.267	0.021		Non-AMP	0.0026	0.07842
MIREADIDGDGQVNYEEF	138	NAMP	0.007		138	NAMP	0.2425		138	NAMP		138	NAMP	0.034	0.0945		0.075	0.146	0.044		Non-AMP	0.0069	0.07308
HDKPDFSEVTKFDKS	272	NAMP	0.018		272	NAMP	0.0805		272	NAMP		272	NAMP	0.092	0.0635		0.124	0.062	0.086		Non-AMP	0.0302	0.06894
MINEVDADGNGTIDF	271	NAMP	0.013		271	NAMP	0.0515		271	NAMP		271	NAMP	0.008	0.0241667		0.254	0.205	0.092		Non-AMP	0.0109	0.06748
LTEAPLNPKANREK	320	NAMP	0.015		320	NAMP	0.1785		320	NAMP		320	NAMP	0.001	0.0648333		0.014	0.06	0.009		Non-AMP	0.1098	0.06366
MIREADIDGDGQVNYEE	177	NAMP	0.008		177	NAMP	0.2005		177	NAMP		177	NAMP	0.008	0.0721667		0.076	0.163	0.054		Non-AMP	0.0046	0.05942
MARKMKDTDSEEEIREAF	139	NAMP	0.014		139	NAMP	0.037		139	NAMP		139	NAMP	0.003	0.018		0.109	0.11	0.104		Non-AMP	0.0064	0.03388

## Sheet: de Novo-AMP
	Results with Support Vector Machine (SVM) classifier				Results with Random Forest Classifier				Results with Artificial Neural Network (ANN) classifier			Results with Discriminant Analysis classifier				APSvr2			iAMPpred
Sequence	Seq. ID.	Class	AMP Probability		Seq. ID.	Class	AMP Probability		Seq. ID.	Class		Seq. ID.	Class	AMP Probability		Predicted Class	Prediction Probability		antibacterial	antiviral	antifungal	average
KKKPTKK	1327	AMP	1		1327	AMP	0.6385		1327	AMP		1327	AMP	0.987		AMP *	0.6359		0.828	0.41	0.393	0.81788
LSLNGAGWKL	363	AMP	0.632		363	NAMP	0.466		363	AMP		363	AMP	0.789		AMP	0.9613		0.872	0.5	0.612	0.74406
LKKTGKMPSYVGLK	324	AMP	0.78		324	AMP	0.686		324	AMP		324	AMP	0.676		AMP	0.6054		0.901	0.264	0.813	0.72968
AKVLKVL	38	NAMP	0.023		38	AMP	0.52		38	AMP		38	AMP	0.926		AMP *	0.9136		0.985	0.854	0.844	0.67352
LVVAFKAHK	1304	AMP	0.792		1304	AMP	0.5025		1304	AMP		1304	AMP	0.945		Non-AMP *	0.0495		0.984	0.952	0.927	0.6546
LSYGALKK	996	NAMP	0.318		996	NAMP	0.4095		996	AMP		996	AMP	0.567		AMP *	0.8325		0.94	0.383	0.807	0.6134
RPYPVN	1015	AMP	1		1015	NAMP	0.331		1015	NAMP		1015	NAMP	0.313		Non-AMP *	0.4925		0.893	0.262	0.287	0.6059
LRKLFNL	626	NAMP	0.177		626	NAMP	0.3785		626	AMP		626	AMP	0.815		AMP *	0.9202		0.629	0.443	0.668	0.58394
LDKHYKM	251	AMP	0.933		251	AMP	0.5085		251	AMP		251	NAMP	0.272		Non-AMP *	0.409		0.669	0.508	0.558	0.5583
MLELLKM	744	AMP	0.97		744	AMP	0.5365		744	AMP		744	NAMP	0.006		AMP *	0.567		0.686	0.589	0.56	0.5531
FVCRLPR	73	NAMP	0.011		73	NAMP	0.443		73	AMP		73	AMP	0.553		AMP *	0.882		0.861	0.549	0.565	0.55
CKFPWVC	37	NAMP	0.002		37	NAMP	0.3725		37	AMP		37	NAMP	0.444		AMP *	0.9991		0.857	0.973	0.642	0.53492
YPSCCGGVCNLP	339	NAMP	0.027		339	NAMP	0.395		339	AMP		339	NAMP	0.307		AMP	0.9261		0.954	0.939	0.715	0.52182
FTRLKL	111	NAMP	0.009		111	AMP	0.5115		111	AMP		111	AMP	0.76		AMP *	0.6746		0.473	0.257	0.456	0.48562
FVCLRAR	190	NAMP	0.009		190	NAMP	0.4615		190	AMP		190	AMP	0.569		AMP *	0.9706		0.4	0.283	0.181	0.48202
HAAKPKPM	733	AMP	0.967		733	NAMP	0.3335		733	AMP		733	NAMP	0.141		Non-AMP *	0.4376		0.491	0.598	0.511	0.47402
TKNQMKTLAKVL	1241	NAMP	0.039		1241	NAMP	0.3205		1241	NAMP		1241	AMP	0.539		AMP	0.8254		0.585	0.128	0.447	0.46178
KYSYNLFRV	231	AMP	0.83		231	NAMP	0.307		231	NAMP		231	NAMP	0.269		AMP *	0.5594		0.327	0.304	0.191	0.45848
DHFCRPVM	734	NAMP	0.307		734	NAMP	0.4085		734	NAMP		734	NAMP	0.002		AMP *	0.7521		0.709	0.506	0.47	0.43572
CKFAPDAC	300	NAMP	0.028		300	NAMP	0.3555		300	NAMP		300	NAMP	0.133		AMP *	0.8149		0.809	0.771	0.824	0.42808
WQKLSKDETKW	1115	AMP	0.964		1115	NAMP	0.301		1115	AMP		1115	NAMP	0.103		Non-AMP	0.0313		0.59	0.562	0.138	0.39786
AHGGKKTN	997	NAMP	0.347		997	NAMP	0.358		997	AMP		997	NAMP	0.02		Non-AMP *	0.3748		0.888	0.239	0.658	0.39756
QALVKLGAATTY	413	NAMP	0.375		413	NAMP	0.3815		413	AMP		413	NAMP	0.345		Non-AMP	0.3573		0.522	0.159	0.203	0.39616
LVKMPLTLQF	972	AMP	0.673		972	NAMP	0.4605		972	AMP		972	AMP	0.544		Non-AMP	0.1219		0.175	0.126	0.218	0.39488
RKLYES	870	AMP	0.975		870	NAMP	0.3575		870	NAMP		870	NAMP	0.015		Non-AMP *	0.2402		0.352	0.248	0.442	0.38794
LHLLNQK	1012	NAMP	0.084		1012	NAMP	0.342		1012	AMP		1012	AMP	0.567		Non-AMP *	0.4565		0.426	0.197	0.399	0.3751
LGDLDGDLVVRKS	661	AMP	0.677		661	AMP	0.509		661	AMP		661	NAMP	0.021		Non-AMP	0.0099		0.653	0.409	0.238	0.37398
LLSSEAVLDLL	816	AMP	0.871		816	AMP	0.593		816	NAMP		816	NAMP	0.132		Non-AMP	0.0059		0.232	0.463	0.142	0.36678
VVGAVHAM	1152	NAMP	0.002		1152	NAMP	0.37		1152	NAMP		1152	NAMP	0.008		AMP *	0.7083		0.676	0.666	0.507	0.35286
LWNVNQGLAEYVK	1215	NAMP	0.219		1215	NAMP	0.3785		1215	NAMP		1215	NAMP	0.078		Non-AMP	0.4647		0.61	0.172	0.103	0.35004
NSSFPMAAC	373	AMP	0.63		373	NAMP	0.2895		373	NAMP		373	NAMP	0.041		Non-AMP *	0.2778		0.5	0.255	0.5	0.34766
MKENFPNF	243	NAMP	0.13		243	NAMP	0.4525		243	NAMP		243	NAMP	0.048		Non-AMP *	0.4679		0.585	0.564	0.295	0.33668
NLLEKLSRATGLK	782	NAMP	0.132		782	NAMP	0.3505		782	AMP		782	NAMP	0.2		AMP	0.789		0.151	0.228	0.3	0.3245
FKTDFAAPM	607	NAMP	0.109		607	NAMP	0.4355		607	NAMP		607	NAMP	0.011		AMP *	0.6307		0.434	0.525	0.511	0.32404
EGLKLCV	252	NAMP	0		252	NAMP	0.424		252	AMP		252	NAMP	0.012		AMP *	0.6666		0.51	0.401	0.389	0.32252
MGTQFPWAC	848	NAMP	0.022		848	NAMP	0.1795		848	NAMP		848	NAMP	0.007		AMP *	0.8315		0.553	0.458	0.469	0.3186
QLDKGPMKVL	1289	NAMP	0.136		1289	NAMP	0.397		1289	AMP		1289	NAMP	0.023		Non-AMP	0.3246		0.712	0.241	0.507	0.31852
EMQLGCM	1013	NAMP	0.406		1013	NAMP	0.3435		1013	NAMP		1013	NAMP	0		Non-AMP *	0.1497		0.63	0.554	0.489	0.30584
EWAPAAVARVRN	576	NAMP	0.088		576	NAMP	0.2445		576	NAMP		576	NAMP	0.024		AMP	0.8662		0.246	0.073	0.073	0.29374
WTPEKLQQLQEQ	490	AMP	0.553		490	NAMP	0.2545		490	NAMP		490	NAMP	0.203		Non-AMP	0.1023		0.349	0.348	0.219	0.29236
LLRQNELDL	375	AMP	0.728		375	NAMP	0.4715		375	NAMP		375	NAMP	0.142		Non-AMP *	0.0028		0.115	0.49	0.292	0.29186
RLHAAHAAK	374	NAMP	0.177		374	NAMP	0.332		374	AMP		374	NAMP	0.028		Non-AMP *	0.4064		0.491	0.637	0.221	0.28688
RNVVSHAGYPNNF	914	NAMP	0.364		914	NAMP	0.2525		914	NAMP		914	NAMP	0.015		Non-AMP	0.2475		0.543	0.165	0.166	0.2844
YNLFVR	1156	NAMP	0.01		1156	NAMP	0.3275		1156	NAMP		1156	NAMP	0.188		AMP *	0.5074		0.352	0.281	0.185	0.27698
KQLLGSLKDM	438	NAMP	0.196		438	NAMP	0.231		438	AMP		438	NAMP	0.018		Non-AMP	0.0913		0.794	0.394	0.754	0.26606
WQVKAVEH	617	NAMP	0.107		617	NAMP	0.3055		617	NAMP		617	NAMP	0.003		Non-AMP *	0.2053		0.709	0.615	0.172	0.26596
LEYHLA	192	NAMP	0.086		192	NAMP	0.4965		192	NAMP		192	NAMP	0.013		Non-AMP *	0.2384		0.486	0.455	0.21	0.26398
MTCDFCTTV	229	NAMP	0.259		229	NAMP	0.3645		229	NAMP		229	NAMP	0.002		Non-AMP *	0.0195		0.668	0.561	0.5	0.2626
FSVSGAVF	1314	NAMP	0.03		1314	NAMP	0.2955		1314	AMP		1314	NAMP	0.156		AMP *	0.5585		0.268	0.345	0.175	0.2616
PFLLNNNVAQF	818	NAMP	0.076		818	NAMP	0.357		818	AMP		818	NAMP	0.352		Non-AMP	0.0712		0.416	0.207	0.301	0.25444
DLTVLKDLVNTDVSKQL	1024	AMP	0.512		1024	NAMP	0.2905		1024	NAMP		1024	NAMP	0.064		Non-AMP	0.0053		0.335	0.395	0.241	0.24136
EALRHVMTNL	437	NAMP	0.051		437	NAMP	0.4525		437	NAMP		437	NAMP	0.001		AMP	0.6697		0.013	0.122	0.007	0.23744
WTPEQLQKLQEQ	270	NAMP	0.289		270	NAMP	0.2585		270	NAMP		270	NAMP	0.223		Non-AMP	0.0648		0.346	0.347	0.217	0.23626
LAEFVTKM	183	NAMP	0.072		183	AMP	0.507		183	AMP		183	NAMP	0.01		Non-AMP *	0.4161		0.175	0.352	0.143	0.23602
AEWRTAF	144	NAMP	0.001		144	NAMP	0.3545		144	NAMP		144	NAMP	0		Non-AMP *	0.3515		0.468	0.757	0.07	0.235
VLNELSKSVL	436	NAMP	0.081		436	NAMP	0.3965		436	AMP		436	NAMP	0.185		Non-AMP	0.181		0.331	0.812	0.213	0.2349
SMPTGKNVKYL	1276	NAMP	0.168		1276	NAMP	0.221		1276	NAMP		1276	NAMP	0.249		Non-AMP	0.1992		0.316	0.091	0.048	0.23064
LLVTGGVY	532	NAMP	0.077		532	NAMP	0.3405		532	NAMP		532	NAMP	0.292		Non-AMP *	0.2591		0.18	0.185	0.175	0.22972
NKMQLGGHY	717	NAMP	0.098		717	NAMP	0.2235		717	NAMP		717	NAMP	0.079		Non-AMP *	0.3278		0.391	0.455	0.401	0.22386
MKKESKVLSH	1131	NAMP	0.009		1131	NAMP	0.2245		1131	NAMP		1131	NAMP	0.018		Non-AMP	0.414		0.44	0.277	0.471	0.2211
LNMAGGKGE	1305	NAMP	0.109		1305	NAMP	0.223		1305	NAMP		1305	NAMP	0.005		Non-AMP *	0.0615		0.684	0.607	0.453	0.2165
WEGLDVVKAM	60	NAMP	0.103		60	NAMP	0.4695		60	NAMP		60	NAMP	0.007		Non-AMP	0.0301		0.47	0.315	0.085	0.21592
QMALTAGLQLWFA	265	NAMP	0.025		265	NAMP	0.4515		265	NAMP		265	NAMP	0.163		Non-AMP	0.1428		0.23	0.395	0.188	0.20246
LREAFRVF	615	NAMP	0.037		615	NAMP	0.368		615	NAMP		615	NAMP	0.029		Non-AMP *	0.4269		0.129	0.272	0.055	0.19798
AWFVAGVEDAVLAQ	1059	NAMP	0.141		1059	NAMP	0.2565		1059	NAMP		1059	NAMP	0.048		Non-AMP	0.0052		0.523	0.184	0.115	0.19474
AEEDDELPLKENVF	1195	NAMP	0.437		1195	NAMP	0.2885		1195	NAMP		1195	NAMP	0.187		Non-AMP	0.0016		0.058	0.106	0.049	0.19442
HLNLMRV	866	NAMP	0.017		866	NAMP	0.391		866	AMP		866	NAMP	0.023		Non-AMP *	0.2486		0.287	0.442	0.146	0.19332
EGPDHSNP	616	NAMP	0.142		616	AMP	0.6155		616	NAMP		616	NAMP	0.002		Non-AMP *	0.1028		0.102	0.078	0.059	0.19286
GHENENWVFK	361	NAMP	0.02		361	NAMP	0.206		361	NAMP		361	NAMP	0.018		Non-AMP	0.1529		0.562	0.126	0.131	0.19178
LLEPSLRLL	172	NAMP	0.001		172	NAMP	0.482		172	AMP		172	NAMP	0.181		Non-AMP *	0.0901		0.19	0.392	0.167	0.18882
FKLDPGNASHLV	672	NAMP	0.315		672	NAMP	0.0955		672	NAMP		672	NAMP	0.087		Non-AMP	0.0513		0.386	0.437	0.229	0.18696
VSEASPVVF	985	NAMP	0.194		985	NAMP	0.452		985	NAMP		985	NAMP	0.009		Non-AMP *	0.0592		0.217	0.153	0.093	0.18624
FPAELVGKR	291	NAMP	0.046		291	NAMP	0.2825		291	AMP		291	NAMP	0.013		AMP *	0.5312		0.044	0.145	0.05	0.18334
QTDFEKE	143	NAMP	0		143	NAMP	0.3875		143	NAMP		143	NAMP	0.043		Non-AMP *	0.151		0.322	0.257	0.265	0.1807
LECLLLDEM	232	NAMP	0		232	NAMP	0.4035		232	AMP		232	NAMP	0.004		Non-AMP *	0.0093		0.467	0.407	0.238	0.17676
MKALDARKDHK	1275	NAMP	0.019		1275	NAMP	0.218		1275	NAMP		1275	NAMP	0		Non-AMP	0.007		0.613	0.274	0.481	0.1714
QCYDLVHK	100	NAMP	0.012		100	NAMP	0.2055		100	NAMP		100	NAMP	0.001		Non-AMP *	0.1001		0.534	0.442	0.534	0.17052
PGEPGTLFSF	435	NAMP	0.139		435	NAMP	0.3765		435	NAMP		435	NAMP	0.012		Non-AMP	0.1649		0.147	0.126	0.091	0.16788
PQQLKELKDF	221	NAMP	0.134		221	NAMP	0.203		221	NAMP		221	NAMP	0.009		Non-AMP	0.0871		0.387	0.166	0.194	0.16402
LWNVLPAMATLSFA	1196	NAMP	0.093		1196	NAMP	0.4315		1196	NAMP		1196	NAMP	0.079		Non-AMP	0.1046		0.104	0.192	0.075	0.16242
QLVDQLMLFP	838	NAMP	0.005		838	NAMP	0.469		838	NAMP		838	NAMP	0.033		Non-AMP	0.0564		0.248	0.118	0.142	0.16228
EEAVLKDDGKKNVSKL	394	NAMP	0.065		394	NAMP	0.376		394	AMP		394	NAMP	0.01		Non-AMP	0.0116		0.341	0.156	0.093	0.16072
MEKGRLHQ	454	NAMP	0.002		454	NAMP	0.271		454	NAMP		454	NAMP	0		Non-AMP *	0.0895		0.417	0.302	0.531	0.1559
EAEVLKD	867	NAMP	0.01		867	NAMP	0.437		867	NAMP		867	NAMP	0		Non-AMP *	0.1818		0.133	0.059	0.054	0.15236
MVKKSVVDLTR	817	NAMP	0.168		817	NAMP	0.3805		817	NAMP		817	NAMP	0.001		Non-AMP	0.0029		0.205	0.214	0.142	0.15148
LGTSAPQL	618	NAMP	0.135		618	NAMP	0.29		618	NAMP		618	NAMP	0.03		Non-AMP *	0.2731		0.004	0.008	0.011	0.14642
EWYTYDGKGRVYLY	325	NAMP	0.012		325	NAMP	0.248		325	NAMP		325	NAMP	0.001		Non-AMP	0.1212		0.334	0.326	0.321	0.14324
LVKYLDNE	5	NAMP	0.13		5	NAMP	0.386		5	NAMP		5	NAMP	0.023		Non-AMP *	0.0239		0.151	0.225	0.145	0.14278
ESKLAPTVVVSACH	1194	NAMP	0.104		1194	NAMP	0.1495		1194	NAMP		1194	NAMP	0.003		Non-AMP	0.0556		0.395	0.297	0.076	0.14142
PQQLKELKDFL	820	NAMP	0.099		820	NAMP	0.1665		820	NAMP		820	NAMP	0.013		Non-AMP	0.0819		0.331	0.148	0.167	0.13828
FWTAPNEKN	1139	NAMP	0.035		1139	NAMP	0.201		1139	NAMP		1139	NAMP	0.004		Non-AMP *	0.0492		0.394	0.317	0.106	0.13664
PTKLEYEGTL	10	NAMP	0.299		10	NAMP	0.225		10	NAMP		10	NAMP	0.003		Non-AMP	0.0876		0.067	0.187	0.072	0.13632
EAKWSVPVGNM	1273	NAMP	0.166		1273	NAMP	0.168		1273	NAMP		1273	NAMP	0.002		Non-AMP	0.0774		0.261	0.08	0.028	0.13488
EAAWPGEAC	984	NAMP	0.001		984	NAMP	0.299		984	NAMP		984	NAMP	0.002		Non-AMP *	0.0675		0.3	0.333	0.146	0.1339
QDEPDLEEVTKFDK	476	NAMP	0.002		476	NAMP	0.239		476	NAMP		476	NAMP	0.209		Non-AMP	0.0857		0.13	0.074	0.105	0.13314
ELKVGLNG	382	NAMP	0.008		382	NAMP	0.2325		382	NAMP		382	NAMP	0.002		Non-AMP *	0.0641		0.349	0.258	0.36	0.13112
REVALLQQR	608	NAMP	0.12		608	NAMP	0.224		608	NAMP		608	NAMP	0.003		Non-AMP *	0.1154		0.191	0.14	0.08	0.13068
WVDDQNAPVTNYDEL	258	NAMP	0.178		258	NAMP	0.178		258	NAMP		258	NAMP	0.186		Non-AMP	0.002		0.096	0.356	0.126	0.128
FWAPEANEF	849	NAMP	0.001		849	NAMP	0.204		849	NAMP		849	NAMP	0.004		Non-AMP *	0.0216		0.404	0.666	0.148	0.12692
KEKSTMEPSVGMRL	768	NAMP	0.368		768	NAMP	0.1625		768	NAMP		768	NAMP	0.006		Non-AMP	0.0153		0.082	0.094	0.129	0.12676
LLEGTLASF	290	NAMP	0.013		290	NAMP	0.3915		290	AMP		290	NAMP	0.095		Non-AMP *	0.0826		0.026	0.055	0.031	0.12162
MAKYVLEDQ	230	NAMP	0.037		230	NAMP	0.358		230	NAMP		230	NAMP	0.001		Non-AMP *	0.0045		0.206	0.141	0.129	0.1213
KSSGNADNFMNQLWN	551	NAMP	0.052		551	NAMP	0.164		551	NAMP		551	NAMP	0.009		Non-AMP	0.1379		0.234	0.2	0.219	0.11938
VQSMEDALVSKL	931	NAMP	0.355		931	NAMP	0.1305		931	NAMP		931	NAMP	0.006		Non-AMP	0.0156		0.065	0.109	0.06	0.11442
LQEGTVVF	998	NAMP	0.029		998	NAMP	0.4295		998	NAMP		998	NAMP	0.011		Non-AMP *	0.0225		0.074	0.037	0.021	0.1132
QCYLQDKWRL	596	NAMP	0.005		596	NAMP	0.1765		596	NAMP		596	NAMP	0		Non-AMP	0.0267		0.344	0.242	0.241	0.11044
VMSYSNEYAVL	952	NAMP	0.018		952	NAMP	0.1535		952	NAMP		952	NAMP	0.002		Non-AMP	0.0065		0.369	0.153	0.125	0.1098
VPDCLLEEVTKF	930	NAMP	0.037		930	NAMP	0.423		930	AMP		930	NAMP	0.026		Non-AMP	0.0229		0.036	0.057	0.022	0.10898
PSEVDTTNSGTLHYNLY	634	NAMP	0.266		634	NAMP	0.199		634	NAMP		634	NAMP	0.002		Non-AMP	0.0304		0.047	0.055	0.041	0.10888
LKVEPVAE	182	NAMP	0.004		182	NAMP	0.3665		182	NAMP		182	NAMP	0		Non-AMP *	0.0592		0.076	0.039	0.033	0.10114
VTHETQNAVLYF	671	NAMP	0.033		671	NAMP	0.029		671	NAMP		671	NAMP	0.005		Non-AMP	0.1292		0.267	0.099	0.024	0.09264
MLNPLSRDQAF	1272	NAMP	0.017		1272	NAMP	0.317		1272	NAMP		1272	NAMP	0.001		Non-AMP	0.0736		0.026	0.087	0.115	0.08692
VTHEQKKELYM	819	NAMP	0.063		819	NAMP	0.1375		819	NAMP		819	NAMP	0.003		Non-AMP	0.0605		0.16	0.097	0.072	0.0848
ATKLEYEGTL	362	NAMP	0.034		362	NAMP	0.2215		362	NAMP		362	NAMP	0.004		Non-AMP	0.0322		0.079	0.34	0.081	0.07414
LLEVDGLANSQM	673	NAMP	0.022		673	NAMP	0.2605		673	NAMP		673	NAMP	0.008		Non-AMP	0.0337		0.028	0.23	0.037	0.07044
MAWEAPQPGQL	1274	NAMP	0.017		1274	NAMP	0.075		1274	NAMP		1274	NAMP	0.001		Non-AMP	0.0744		0.157	0.142	0.197	0.06488
QVELPELGTANELTC	1047	NAMP	0.037		1047	NAMP	0.27		1047	NAMP		1047	NAMP	0.001		Non-AMP	0.007		0.009	0.083	0.013	0.0648
MSAEYKNKSTL	951	NAMP	0.049		951	NAMP	0.1045		951	NAMP		951	NAMP	0.002		Non-AMP	0.027		0.137	0.137	0.08	0.0639
MLNVPVGLDTDV	1101	NAMP	0.048		1101	NAMP	0.0545		1101	NAMP		1101	NAMP	0.001		Non-AMP	0.0019		0.213	0.268	0.077	0.06368
MPKVPLDAENK	40	NAMP	0.014		40	NAMP	0.1075		40	NAMP		40	NAMP	0		Non-AMP	0.0327		0.15	0.113	0.038	0.06084
ELKEDLSSWCMLNSEACSS	1017	NAMP	0.084		1017	NAMP	0.108		1017	NAMP		1017	NAMP	0.001		Non-AMP	0.0008		0.101	0.296	0.098	0.05896
NFDLELVKGYTSEP	767	NAMP	0.166		767	NAMP	0.1105		767	NAMP		767	NAMP	0.001		Non-AMP	0.0052		0	0.026	0.007	0.05654
MEYNVKGGDDLPPPMQ	1031	NAMP	0.026		1031	NAMP	0.001		1031	NAMP		1031	NAMP	0.007		Non-AMP	0.021		0.211	0.1	0.102	0.0532
EEAVLKDLVNTDVSK	552	NAMP	0.052		552	NAMP	0.1555		552	NAMP		552	NAMP	0.001		Non-AMP	0.0007		0.051	0.231	0.042	0.05204
CTGTDELEVDAEMYK	642	NAMP	0.028		642	NAMP	0.1605		642	NAMP		642	NAMP	0.001		Non-AMP	0.0258		0.044	0.085	0.083	0.05186
	© Biomedical Informatics Centre, NIRRH, Mumbai
